# Supplementary material for: Identification of miRNA-Target Gene Pairs Responsive to Fusarium Wilt of Cucumber via an Integrated Analysis of miRNA and Transcriptome Profiles
Source: Biomolecules. 2021 Nov 2;11(11):1620. doi: 10.3390/biom11111620 (PMC8615934; doi:10.3390/biom11111620)
Supplement: Supplementary file 1 [file biomolecules-11-01620-s001.zip]

Archive with 4 entries (3 files):
- biomolecules-1397183 supplementary/
- biomolecules-1397183 supplementary/Additional file 1 Table S1. Information regarding the PCR primers.xls
- biomolecules-1397183 supplementary/Additional file 2 Table S2. Functional classification of the targets of miR6300 and miR319a..xlsx
- biomolecules-1397183 supplementary/Additional file 3 Table S3. Functional characterization of miR6300 and miR319a and their target genes.xls
