# Supplementary material for: Identification of miRNA-Target Gene Pairs Responsive to Fusarium Wilt of Cucumber via an Integrated Analysis of miRNA and Transcriptome Profiles
Source: Biomolecules. 2021 Nov 2;11(11):1620. doi: 10.3390/biom11111620 (PMC8615934; doi:10.3390/biom11111620)
Supplement: Supplementary file 1 [file biomolecules-11-01620-s001.zip › biomolecules-1397183 supplementary/Additional file 1 Table S1. Information regarding the PCR primers.xls]

## Sheet: Sheet1
Gene name	Gene ID		Sequence (5'-3')	Application
JRL3	Csa2G362470	F	GTTCTATATGCTTGCGATGA	qRT-PCR
		R	TGAGTGACTTGATAACATTAGG
RMA1H1	Csa6G128040	F	CGCTTCGTCAATGCTTAG	qRT-PCR
		R	GCCTCCTCAGTCTTACAC
CYP94A2	Csa7G198310	F	GGTGGCGTATCATCCTTA	qRT-PCR
		R	TCCTTCCCTAAACAAATCCT
TCP14	Csa1G009680	F	TGATTGCTGCTACTGGAA	qRT-PCR
		R	GTGAAGGAACCGACATACTA
BEE1	Csa1G024150	F	GCAGTAATGTTGGATGAGATAA	qRT-PCR
		R	TGCCTCTGAGTTGAAGTC
SAT5	Csa2G298310	F	CGAACTCATTGATGCCTTAC	qRT-PCR
		R	AACTATTCTTCTCCTTGTCCTT
PMI51	Csa2G302130	F	TTAGAGAAGAAGAATGTTGTGTT	qRT-PCR
		R	GTGGCAGTGTTGTAAGTG
RD19A	Csa2G363570	F	TCTCTTCTTCGCTATTCTACTAT	qRT-PCR
		R	AATATCTTCCTCGTCGCTTA
DAHP1	Csa2G369040	F	GCGAGCAAGGAGATAGATA	qRT-PCR
		R	ATAAGGCAAGAGTAAGCATTC
ABCG22	Csa3G784390	F	AGCCATCAAGCAGACTAT	qRT-PCR
		R	GAACAGACACATCACTCAG
MDIS1	Csa4G048550	F	GAGGACGATATGTGAGGTT	qRT-PCR
		R	AGGTATCAATTCTGGTCTCTAA
PXC3	Csa4G166920	F	CATCACAAGGTCTCATACAAG	qRT-PCR
		R	TATTATCGGTGGTTGGTCAT
Unknown	Csa6G502010	F	AGCCGCAGATATTGGATT	qRT-PCR
		R	GAGATGAATGATGTGGAAGTC
CPHSC70	Csa7G312930	F	GCAGCCGACTATTGTAAC	qRT-PCR
		R	CTTCTTCATCCACCTCCA
ALAAT1	Csa7G448000	F	TTCCGATGATGCTCTTCC	qRT-PCR
		R	GCTCTTCTTGTAGTGTCTGA
PIP2-1	Csa6G445130	F	CATTGGTGAAGGCATTCC	qRT-PCR
		R	AACGAAGGTTCCGATGAT
Hsp 70	Csa4G295440	F	AATCACCATTACTAACGACAAG	qRT-PCR
		R	GCTCCTCATCTTCAGACTT
Unknown	Csa5G197120	F	CACCATCACAGTCAGAAC	qRT-PCR
		R	GAGCAGGAGGAGAAGAAT
FNR 1	Csa6G525450	F	AAGAACAGGAATGGAGGAA	qRT-PCR
		R	ATCCGCAGAAGTATATGTGA
HMG1	Csa7G029390	F	GACGACGGATGAAGATGA	qRT-PCR
		R	GGACTTGATGAGGAACAGA
ARC5	Csa7G051430	F	CGAAGTAACATTGAAGGAGAA	qRT-PCR
		R	TTATCTGGAGGAGCAACAA
Tubulin	Csa4G000580	F	ACGCTGTTGGTGGTGGTAC	qRT-PCR
		R	GAGAGGGGTAAACAGTGAATC
novel_36-F			GCGTTCTCTCCCTCAAGGG	qRT-PCR
novel_36-RT			GTCGTATCCAGTGCAGGGTCCGAGGTATTCGCACTGGATACGACTCGAAG
novel_39-F			CGCGTCATGTTATTGCGGG	qRT-PCR
novel_39-RT			GTCGTATCCAGTGCAGGGTCCGAGGTATTCGCACTGGATACGACAGAACT
miR319a-3p-F			CGCGTTGGACTGAAGGGA	qRT-PCR
miR319a-3p-RT			GTCGTATCCAGTGCAGGGTCCGAGGTATTCGCACTGGATACGACGGGAGC
miR319a-F			CGCGTTGGACTGAAGGGAG	qRT-PCR
miR319a-RT			GTCGTATCCAGTGCAGGGTCCGAGGTATTCGCACTGGATACGACAGGGAG
miR6300-F			CGCGCGGTCGTTGTAGTA	qRT-PCR
miR6300-RT			GTCGTATCCAGTGCAGGGTCCGAGGTATTCGCACTGGATACGACCCACTA
miR398-F			GCGCGTGTGTTCTCAGGTC	qRT-PCR
miR398-RT			GTCGTATCCAGTGCAGGGTCCGAGGTATTCGCACTGGATACGACAGGGGT
miR398a-3p-F			CGCGTGTGTTCTCAGGTCA	qRT-PCR
miR398a-3p-RT			GTCGTATCCAGTGCAGGGTCCGAGGTATTCGCACTGGATACGACAAGGGG
miR169v-F			CGCGAAGCCAAGGATGAAT	qRT-PCR
miR169v-RT			GTCGTATCCAGTGCAGGGTCCGAGGTATTCGCACTGGATACGACCCGGCA
miR164b-F			CGTGGAGAGGCAGGGCA	qRT-PCR
miR164b-RT			GTCGTATCCAGTGCAGGGTCCGAGGTATTCGCACTGGATACGACAGCATG
miR159a-5p-F			CGCGGAGCTCCTTGAAGTC	qRT-PCR
miR159a-5p-RT			GTCGTATCCAGTGCAGGGTCCGAGGTATTCGCACTGGATACGACCTATTG
miR477b-F			CGCGCTCTCCCTCAAAGG	qRT-PCR
miR477b-RT			GTCGTATCCAGTGCAGGGTCCGAGGTATTCGCACTGGATACGACCAGAAG
U6-F			GATTTGTGCGTGTCATCCTT	qRT-PCR
U6-R			GGGGACATCCGATAAAATTGG
