# Supplementary material for: Identification of miRNA-Target Gene Pairs Responsive to Fusarium Wilt of Cucumber via an Integrated Analysis of miRNA and Transcriptome Profiles
Source: Biomolecules. 2021 Nov 2;11(11):1620. doi: 10.3390/biom11111620 (PMC8615934; doi:10.3390/biom11111620)
Supplement: Supplementary file 1 [file biomolecules-11-01620-s001.zip › biomolecules-1397183 supplementary/Additional file 2 Table S2. Functional classification of the targets of miR6300 and miR319a..xlsx]

## Sheet: Sheet1
Gene ID	GO ID	Molecular_function
Csa1G186650	GO:0000166	nucleotide binding
Csa2G000020	GO:0000166	nucleotide binding
Csa2G345920	GO:0000166	nucleotide binding
Csa3G697930	GO:0000166	nucleotide binding
Csa4G642480	GO:0000166	nucleotide binding
Csa5G138510	GO:0000166	nucleotide binding
Csa5G593360	GO:0000166	nucleotide binding
Csa5G613570	GO:0000166	nucleotide binding
Csa6G022350	GO:0000166	nucleotide binding
Csa1G385030	GO:0003676	nucleic acid binding
Csa2G030620	GO:0003676	nucleic acid binding
Csa3G168950	GO:0003676	nucleic acid binding
Csa3G221760	GO:0003676	nucleic acid binding
Csa3G819840	GO:0003676	nucleic acid binding
Csa3G881580	GO:0003676	nucleic acid binding
Csa5G270900	GO:0003676	nucleic acid binding
Csa6G290800	GO:0003676	nucleic acid binding
Csa6G502050	GO:0003676	nucleic acid binding
Csa6G367170	GO:0043565	sequence-specific DNA binding
Csa1G015680	GO:0003677	DNA binding
Csa1G039840	GO:0003677	DNA binding
Csa1G071840	GO:0003677	DNA binding
Csa1G089510	GO:0003677	DNA binding
Csa1G425940	GO:0003677	DNA binding
Csa1G502860	GO:0003677	DNA binding
Csa2G375760	GO:0003677	DNA binding
Csa2G376790	GO:0003677	DNA binding
Csa3G005560	GO:0003677	DNA binding
Csa3G115040	GO:0003677	DNA binding
Csa3G523580	GO:0003677	DNA binding
Csa3G778200	GO:0003677	DNA binding
Csa4G022940	GO:0003677	DNA binding
Csa4G047970	GO:0003677	DNA binding
Csa4G430890	GO:0003677	DNA binding
Csa5G157400	GO:0003677	DNA binding
Csa6G139190	GO:0003677	DNA binding
Csa6G361330	GO:0003677	DNA binding
Csa6G439960	GO:0003677	DNA binding
Csa6G505860	GO:0003677	DNA binding
Csa6G518120	GO:0003677	DNA binding
Csa7G043580	GO:0003677	DNA binding
Csa3G829030	GO:0003684	DNA binding
Csa1G014360	GO:0003723	RNA binding
Csa3G825060	GO:0003723	RNA binding
Csa5G622860	GO:0003723	RNA binding
Csa1G000040	GO:0005506	iron ion binding
Csa1G305710	GO:0005506	iron ion binding
Csa4G621220	GO:0005506	iron ion binding
Csa6G075200	GO:0005506	iron ion binding
Csa2G348200	GO:0005507	copper ion binding
Csa1G042070	GO:0000287	magnesium ion binding
Csa1G066560	GO:0000287	magnesium ion binding
Csa2G298310	GO:0000287	magnesium ion binding
Csa2G299920	GO:0000287	magnesium ion binding
Csa3G784370	GO:0000287	magnesium ion binding
Csa4G334150	GO:0000287	magnesium ion binding
Csa5G568310	GO:0000287	magnesium ion binding
Csa5G612850	GO:0000287	magnesium ion binding
Csa6G518930	GO:0000287	magnesium ion binding
Csa5G589330	GO:0008270	zinc ion binding
Csa1G489250	GO:0046872	metal ion binding
Csa3G732590	GO:0046872	metal ion binding
Csa3G799120	GO:0046872	metal ion binding
Csa4G006510	GO:0046872	metal ion binding
Csa1G009580	GO:0003700	DNA-binding transcription factor activity
Csa1G024150	GO:0003700	DNA-binding transcription factor activity
Csa1G045480	GO:0003700	DNA-binding transcription factor activity
Csa2G370420	GO:0003700	DNA-binding transcription factor activity
Csa3G017200	GO:0003700	DNA-binding transcription factor activity
Csa3G817710	GO:0003700	DNA-binding transcription factor activity
Csa5G135350	GO:0003700	DNA-binding transcription factor activity
Csa5G160210	GO:0003700	DNA-binding transcription factor activity
Csa5G607470	GO:0003700	DNA-binding transcription factor activity
Csa6G152350	GO:0003700	DNA-binding transcription factor activity
Csa6G182150	GO:0003700	DNA-binding transcription factor activity
Csa6G216960	GO:0003700	DNA-binding transcription factor activity
Csa6G491000	GO:0003700	DNA-binding transcription factor activity
Csa6G495860	GO:0003700	DNA-binding transcription factor activity
Csa6G522650	GO:0003700	DNA-binding transcription factor activity
Csa4G642520	GO:0005262	calcium channel activity
Csa2G011490	GO:0005388	calcium-transporting ATPase activity
Csa2G013310	GO:0005388	calcium-transporting ATPase activity
Csa2G073060	GO:0005509	calcium ion binding
Csa1G085890	GO:0005516	calmodulin binding
Csa2G336140	GO:0005516	calmodulin binding
Csa6G509690	GO:0005516	calmodulin binding
Csa6G117710	GO:0004420	hydroxymethylglutaryl-CoA reductase (NADPH) activity
Csa7G029390	GO:0004420	hydroxymethylglutaryl-CoA reductase (NADPH) activity
Csa1G005720	GO:0004601	peroxidase activity
Csa7G041930	GO:0002679	respiratory burst involved in defense response
Csa1G145840	GO:0055114	oxidation-reduction process
Csa5G149870	GO:0016491	oxidoreductase activity
Csa2G049980	GO:0016614	oxidoreductase activity
Csa1G014440	GO:0016702	oxidoreductase activity
Csa6G525450	GO:0004324	ferredoxin-NADP+ reductase activity
Csa2G123620	GO:0005093	Rab GDP-dissociation inhibitor activity
Csa6G078500	GO:0005096	GTPase activator activity
Csa7G066330	GO:0003922	GMP synthase (glutamine-hydrolyzing) activity
Csa2G237750	GO:0003924	GTPase activity
Csa3G732650	GO:0003924	GTPase activity
Csa4G307390	GO:0003924	GTPase activity
Csa5G114060	GO:0003924	GTPase activity
Csa5G153160	GO:0003924	GTPase activity
Csa6G452630	GO:0003924	GTPase activity
Csa7G051430	GO:0003924	GTPase activity
Csa3G848140	GO:0004742	dihydrolipoyllysine-residue acetyltransferase activity
Csa2G238850	GO:0004842	ubiquitin-protein transferase activity
Csa3G047920	GO:0004842	ubiquitin-protein transferase activity
Csa3G151540	GO:0004842	ubiquitin-protein transferase activity
Csa3G911260	GO:0004842	ubiquitin-protein transferase activity
Csa1G589690	GO:0004379	glycylpeptide N-tetradecanoyltransferase activity
Csa5G387970	GO:0000123	histone acetyltransferase complex
Csa4G627200	GO:0000136	alpha-1,6-mannosyltransferase complex
Csa4G658550	GO:0000136	alpha-1,6-mannosyltransferase complex
Csa3G822260	GO:0003871	5-methyltetrahydropteroyltriglutamate-homocysteine S-methyltransferase activity
Csa3G098560	GO:0003950	NAD+ ADP-ribosyltransferase activity
Csa4G296040	GO:0004583	dolichyl-phosphate-glucose-glycolipid alpha-glucosyltransferase activity
Csa1G533380	GO:0008080	N-acetyltransferase activity
Csa2G379910	GO:0008080	N-acetyltransferase activity
Csa3G130300	GO:0008168	methyltransferase activity
Csa3G588460	GO:0008173	RNA methyltransferase activity
Csa6G429060	GO:0009055	electron transfer activity
Csa1G005640	GO:0005215	transporter activity
Csa1G470390	GO:0005215	transporter activity
Csa2G248750	GO:0005215	transporter activity
Csa4G001550	GO:0016747	transferase activity, transferring acyl groups other than amino-acyl groups
Csa4G269720	GO:0003743	translation initiation factor activity
Csa3G172990	GO:0003777	microtubule motor activity
Csa7G006290	GO:0003824	catalytic activity
Csa1G467060	GO:0003825	alpha,alpha-trehalose-phosphate synthase (UDP-forming) activity
Csa4G622880	GO:0003825	alpha,alpha-trehalose-phosphate synthase (UDP-forming) activity
Csa6G040560	GO:0000175	3'-5'-exoribonuclease activity
Csa4G664520	GO:0003872	6-phosphofructokinase activity
Csa5G608110	GO:0003899	DNA-directed 5'-3' RNA polymerase activity
Csa3G910700	GO:0003964	RNA-directed DNA polymerase activity
Csa5G148720	GO:0003978	UDP-glucose 4-epimerase activity
Csa3G122610	GO:0004067	asparaginase activity
Csa1G073610	GO:0004097	catechol oxidase activity
Csa6G357010	GO:0004121	cystathionine beta-lyase activity
Csa3G173020	GO:0004174	electron-transferring-flavoprotein dehydrogenase activity
Csa6G525380	GO:0004177	aminopeptidase activity
Csa1G145920	GO:0004185	serine-type carboxypeptidase activity
Csa4G099770	GO:0004185	serine-type carboxypeptidase activity
Csa5G632060	GO:0004222	metalloendopeptidase activity
Csa3G126120	GO:0004298	threonine-type endopeptidase activity
Csa2G251460	GO:0004310	farnesyl-diphosphate farnesyltransferase activity
Csa2G099490	GO:0004360	glutamine-fructose-6-phosphate transaminase (isomerizing) activity
Csa1G050250	GO:0004365	glyceraldehyde-3-phosphate dehydrogenase (NAD+) (phosphorylating) activity
Csa1G062920	GO:0004373	glycogen (starch) synthase activity
Csa6G004580	GO:0004386	helicase activity
Csa2G423640	GO:0004497	monooxygenase activity
Csa2G425740	GO:0004497	monooxygenase activity
Csa2G425760	GO:0004497	monooxygenase activity
Csa3G852610	GO:0004497	monooxygenase activity
Csa3G852630	GO:0004497	monooxygenase activity
Csa3G853160	GO:0004497	monooxygenase activity
Csa3G853170	GO:0004497	monooxygenase activity
Csa5G609710	GO:0004497	monooxygenase activity
Csa7G033390	GO:0004497	monooxygenase activity
Csa3G207900	GO:0004519	endonuclease activity
Csa6G509680	GO:0004540	ribonuclease activity
Csa1G188670	GO:0004553	hydrolase activity, hydrolyzing O-glycosyl compounds
Csa1G188680	GO:0004553	hydrolase activity, hydrolyzing O-glycosyl compounds
Csa2G006850	GO:0004553	hydrolase activity, hydrolyzing O-glycosyl compounds
Csa4G000710	GO:0004553	hydrolase activity, hydrolyzing O-glycosyl compounds
Csa4G105350	GO:0004556	alpha-amylase activity
Csa5G623820	GO:0004565	beta-galactosidase activity
Csa3G165090	GO:0004650	polygalacturonase activity
Csa1G033050	GO:0016706	2-oxoglutarate-dependent dioxygenase activity
Csa2G396190	GO:0016788	hydrolase activity, acting on ester bonds
Csa5G146970	GO:0004843	thiol-dependent ubiquitin-specific protease activity
Csa1G561410	GO:0030410	nicotianamine synthase activity
Csa2G034520	GO:0030410	nicotianamine synthase activity
Csa1G045510	GO:0030570	pectate lyase activity
Csa1G071190	GO:0004672	protein kinase activity
Csa1G071270	GO:0004672	protein kinase activity
Csa1G265130	GO:0004672	protein kinase activity
Csa1G560690	GO:0004672	protein kinase activity
Csa2G377890	GO:0004672	protein kinase activity
Csa3G115090	GO:0004672	protein kinase activity
Csa3G182750	GO:0004672	protein kinase activity
Csa3G702580	GO:0004672	protein kinase activity
Csa3G848870	GO:0004672	protein kinase activity
Csa4G048550	GO:0004672	protein kinase activity
Csa4G152260	GO:0004672	protein kinase activity
Csa4G166920	GO:0004672	protein kinase activity
Csa5G154770	GO:0004672	protein kinase activity
Csa5G640540	GO:0004672	protein kinase activity
Csa6G351870	GO:0004672	protein kinase activity
Csa6G425140	GO:0004672	protein kinase activity
Csa6G426910	GO:0004672	protein kinase activity
Csa7G067430	GO:0004672	protein kinase activity
Csa2G155100	GO:0004674	protein serine/threonine kinase activity
Csa2G245510	GO:0004674	protein serine/threonine kinase activity
Csa3G651750	GO:0004674	protein serine/threonine kinase activity
Csa4G290150	GO:0004674	protein serine/threonine kinase activity
Csa6G041190	GO:0004674	protein serine/threonine kinase activity
Csa6G055410	GO:0004674	protein serine/threonine kinase activity
Csa7G047240	GO:0004712	protein serine/threonine/tyrosine kinase activity
Csa6G095930	GO:0004713	protein tyrosine kinase activity
Csa7G009060	GO:0004715	non-membrane spanning protein tyrosine kinase activity
Csa3G039310	GO:0004722	protein serine/threonine phosphatase activity
Csa6G008820	GO:0004722	protein serine/threonine phosphatase activity
Csa6G363580	GO:0004722	protein serine/threonine phosphatase activity
Csa1G085350	GO:0016301	kinase activity
Csa5G286060	GO:0004849	uridine kinase activity
Csa1G000600	GO:0005515	protein binding
Csa1G008500	GO:0005515	protein binding
Csa1G045470	GO:0005515	protein binding
Csa1G046830	GO:0005515	protein binding
Csa1G051910	GO:0005515	protein binding
Csa1G058090	GO:0005515	protein binding
Csa1G265100	GO:0005515	protein binding
Csa1G293020	GO:0005515	protein binding
Csa1G701220	GO:0005515	protein binding
Csa2G034590	GO:0005515	protein binding
Csa2G070840	GO:0005515	protein binding
Csa2G224300	GO:0005515	protein binding
Csa2G287190	GO:0005515	protein binding
Csa2G379250	GO:0005515	protein binding
Csa2G402120	GO:0005515	protein binding
Csa2G404940	GO:0005515	protein binding
Csa2G435500	GO:0005515	protein binding
Csa3G104890	GO:0005515	protein binding
Csa3G130260	GO:0005515	protein binding
Csa3G153730	GO:0005515	protein binding
Csa3G685700	GO:0005515	protein binding
Csa3G702650	GO:0005515	protein binding
Csa3G730960	GO:0005515	protein binding
Csa3G846060	GO:0005515	protein binding
Csa3G895830	GO:0005515	protein binding
Csa3G914590	GO:0005515	protein binding
Csa4G045030	GO:0005515	protein binding
Csa4G653440	GO:0005515	protein binding
Csa4G658610	GO:0005515	protein binding
Csa5G011710	GO:0005515	protein binding
Csa5G148750	GO:0005515	protein binding
Csa5G157980	GO:0005515	protein binding
Csa5G174600	GO:0005515	protein binding
Csa5G174620	GO:0005515	protein binding
Csa5G494390	GO:0005515	protein binding
Csa5G512890	GO:0005515	protein binding
Csa5G600900	GO:0005515	protein binding
Csa5G606320	GO:0005515	protein binding
Csa5G610430	GO:0005515	protein binding
Csa5G646730	GO:0005515	protein binding
Csa5G647300	GO:0005515	protein binding
Csa6G074560	GO:0005515	protein binding
Csa6G080350	GO:0005515	protein binding
Csa6G128040	GO:0005515	protein binding
Csa6G197240	GO:0005515	protein binding
Csa6G324890	GO:0005515	protein binding
Csa6G358090	GO:0005515	protein binding
Csa6G407150	GO:0005515	protein binding
Csa6G419500	GO:0005515	protein binding
Csa6G500680	GO:0005515	protein binding
Csa6G507090	GO:0005515	protein binding
Csa6G518360	GO:0005515	protein binding
Csa7G017670	GO:0005515	protein binding
Csa7G045540	GO:0005515	protein binding
Csa7G069140	GO:0005515	protein binding
Csa7G071540	GO:0005515	protein binding
Csa1G097710	GO:0005524	ATP binding
Csa2G368880	GO:0005524	ATP binding
Csa3G000710	GO:0005524	ATP binding
Csa3G784390	GO:0005524	ATP binding
Csa3G806800	GO:0005524	ATP binding
Csa4G295440	GO:0005524	ATP binding
Csa5G217680	GO:0005524	ATP binding
Csa5G292220	GO:0005524	ATP binding
Csa5G514500	GO:0005524	ATP binding
Csa6G186380	GO:0005524	ATP binding
Csa6G523400	GO:0005524	ATP binding
Csa1G009680	no	unknow
Csa1G009880	no	unknow
Csa1G013220	no	unknow
Csa1G015700	no	unknow
Csa1G025970	no	unknow
Csa1G033280	no	unknow
Csa1G039090	no	unknow
Csa1G039220	no	unknow
Csa1G039960	no	unknow
Csa1G046050	no	unknow
Csa1G046190	no	unknow
Csa1G144320	no	unknow
Csa1G169920	no	unknow
Csa1G179740	no	unknow
Csa1G181330	no	unknow
Csa1G183590	no	unknow
Csa1G222870	no	unknow
Csa1G226430	no	unknow
Csa1G264000	no	unknow
Csa1G267770	no	unknow
Csa1G269350	no	unknow
Csa1G288020	no	unknow
Csa1G395600	no	unknow
Csa1G404660	no	unknow
Csa1G423320	no	unknow
Csa1G470250	no	unknow
Csa1G572430	no	unknow
Csa1G580230	no	unknow
Csa1G605110	no	unknow
Csa1G613490	no	unknow
Csa1G615190	no	unknow
Csa1G652810	no	unknow
Csa1G690220	no	unknow
Csa1G701320	no	unknow
Csa1G713660	no	unknow
Csa2G000950	no	unknow
Csa2G002540	no	unknow
Csa2G008070	no	unknow
Csa2G011500	no	unknow
Csa2G031130	no	unknow
Csa2G033370	no	unknow
Csa2G227860	no	unknow
Csa2G233000	no	unknow
Csa2G239390	no	unknow
Csa2G252100	no	unknow
Csa2G279190	no	unknow
Csa2G302130	no	unknow
Csa2G302180	no	unknow
Csa2G302260	no	unknow
Csa2G348270	no	unknow
Csa2G348860	no	unknow
Csa2G350310	no	unknow
Csa2G351820	no	unknow
Csa2G360840	no	unknow
Csa2G361370	no	unknow
Csa2G363570	no	unknow
Csa2G369040	no	unknow
Csa2G373410	no	unknow
Csa2G381630	no	unknow
Csa2G405020	no	unknow
Csa2G408380	no	unknow
Csa2G442260	no	unknow
Csa2G445770	no	unknow
Csa3G017140	no	unknow
Csa3G038180	no	unknow
Csa3G094510	no	unknow
Csa3G099640	no	unknow
Csa3G110020	no	unknow
Csa3G117930	no	unknow
Csa3G122360	no	unknow
Csa3G124790	no	unknow
Csa3G135670	no	unknow
Csa3G141880	no	unknow
Csa3G141890	no	unknow
Csa3G149360	no	unknow
Csa3G152040	no	unknow
Csa3G154390	no	unknow
Csa3G165620	no	unknow
Csa3G187320	no	unknow
Csa3G231930	no	unknow
Csa3G386810	no	unknow
Csa3G386820	no	unknow
Csa3G405520	no	unknow
Csa3G543180	no	unknow
Csa3G597340	no	unknow
Csa3G603040	no	unknow
Csa3G732470	no	unknow
Csa3G733260	no	unknow
Csa3G733950	no	unknow
Csa3G734210	no	unknow
Csa3G740220	no	unknow
Csa3G745010	no	unknow
Csa3G750890	no	unknow
Csa3G760530	no	unknow
Csa3G779000	no	unknow
Csa3G782750	no	unknow
Csa3G814380	no	unknow
Csa3G814400	no	unknow
Csa3G820500	no	unknow
Csa3G825000	no	unknow
Csa3G846030	no	unknow
Csa3G858120	no	unknow
Csa3G872730	no	unknow
Csa3G878790	no	unknow
Csa3G881560	no	unknow
Csa3G894460	no	unknow
Csa3G895880	no	unknow
Csa3G901140	no	unknow
Csa4G001560	no	unknow
Csa4G001730	no	unknow
Csa4G004810	no	unknow
Csa4G006410	no	unknow
Csa4G008820	no	unknow
Csa4G010980	no	unknow
Csa4G011790	no	unknow
Csa4G012360	no	unknow
Csa4G015750	no	unknow
Csa4G017050	no	unknow
Csa4G017120	no	unknow
Csa4G022890	no	unknow
Csa4G095030	no	unknow
Csa4G097670	no	unknow
Csa4G114230	no	unknow
Csa4G120780	no	unknow
Csa4G129050	no	unknow
Csa4G129610	no	unknow
Csa4G165850	no	unknow
Csa4G172550	no	unknow
Csa4G252910	no	unknow
Csa4G293050	no	unknow
Csa4G296130	no	unknow
Csa4G337250	no	unknow
Csa4G338990	no	unknow
Csa4G343070	no	unknow
Csa4G618540	no	unknow
Csa4G627100	no	unknow
Csa4G627110	no	unknow
Csa4G627130	no	unknow
Csa4G627220	no	unknow
Csa4G642270	no	unknow
Csa4G646360	no	unknow
Csa4G650230	no	unknow
Csa4G651920	no	unknow
Csa4G652710	no	unknow
Csa4G664360	no	unknow
Csa4G665120	no	unknow
Csa5G002610	no	unknow
Csa5G148610	no	unknow
Csa5G152220	no	unknow
Csa5G165200	no	unknow
Csa5G168920	no	unknow
Csa5G175790	no	unknow
Csa5G181490	no	unknow
Csa5G184280	no	unknow
Csa5G197120	no	unknow
Csa5G198770	no	unknow
Csa5G215120	no	unknow
Csa5G218800	no	unknow
Csa5G223080	no	unknow
Csa5G266850	no	unknow
Csa5G373190	no	unknow
Csa5G407100	no	unknow
Csa5G453150	no	unknow
Csa5G492340	no	unknow
Csa5G577360	no	unknow
Csa5G582220	no	unknow
Csa5G587730	no	unknow
Csa5G589370	no	unknow
Csa5G590220	no	unknow
Csa5G590720	no	unknow
Csa5G602740	no	unknow
Csa5G603370	no	unknow
Csa5G604040	no	unknow
Csa5G606520	no	unknow
Csa5G606540	no	unknow
Csa5G607450	no	unknow
Csa5G625970	no	unknow
Csa5G638300	no	unknow
Csa5G647400	no	unknow
Csa5G647610	no	unknow
Csa6G001740	no	unknow
Csa6G014780	no	unknow
Csa6G045070	no	unknow
Csa6G076820	no	unknow
Csa6G095850	no	unknow
Csa6G123970	no	unknow
Csa6G127270	no	unknow
Csa6G176420	no	unknow
Csa6G307350	no	unknow
Csa6G355420	no	unknow
Csa6G365170	no	unknow
Csa6G366380	no	unknow
Csa6G366420	no	unknow
Csa6G403590	no	unknow
Csa6G403600	no	unknow
Csa6G405360	no	unknow
Csa6G421690	no	unknow
Csa6G423420	no	unknow
Csa6G429070	no	unknow
Csa6G448700	no	unknow
Csa6G486950	no	unknow
Csa6G502010	no	unknow
Csa6G502590	no	unknow
Csa6G502820	no	unknow
Csa6G507040	no	unknow
Csa6G507400	no	unknow
Csa6G517110	no	unknow
Csa6G519510	no	unknow
Csa6G521080	no	unknow
Csa6G538720	no	unknow
Csa7G009720	no	unknow
Csa7G014460	no	unknow
Csa7G014490	no	unknow
Csa7G023980	no	unknow
Csa7G025180	no	unknow
Csa7G025740	no	unknow
Csa7G027280	no	unknow
Csa7G058570	no	unknow
Csa7G069700	no	unknow
Csa7G074890	no	unknow
Csa7G075590	no	unknow
Csa7G179620	no	unknow
Csa7G201840	no	unknow
Csa7G219200	no	unknow
Csa7G239020	no	unknow
Csa7G268480	no	unknow
Csa7G308910	no	unknow
Csa7G312930	no	unknow
Csa7G336490	no	unknow
Csa7G339670	no	unknow
Csa7G368200	no	unknow
Csa7G390010	no	unknow
Csa7G398180	no	unknow
Csa7G407680	no	unknow
Csa7G407820	no	unknow
Csa7G426490	no	unknow
Csa7G427100	no	unknow
Csa7G430180	no	unknow
Csa7G430750	no	unknow
Csa7G432650	no	unknow
Csa7G446860	no	unknow
Csa7G448000	no	unknow
Csa7G448020	no	unknow
Csa7G448670	no	unknow
Csa7G451310	no	unknow
Csa7G451910	no	unknow
Csa7G452050	no	unknow
Csa7G452370	no	unknow
CsaUNG003120	no	unknow
CsaUNG029160	no	unknow
Csa1G045850	no	unknow
Csa1G586840	no	unknow
Csa1G597100	no	unknow
Csa1G600180	no	unknow
Csa2G060410	no	unknow
Csa2G335570	no	unknow
Csa2G362470	no	unknow
Csa3G088970	no	unknow
Csa3G878940	no	unknow
Csa4G088720	no	unknow
Csa4G628330	no	unknow
Csa5G161280	no	unknow
Csa5G265800	no	unknow
Csa5G517730	no	unknow
Csa5G585430	no	unknow
Csa5G598010	no	unknow
Csa5G613540	no	unknow
Csa6G046470	no	unknow
Csa6G156050	no	unknow
Csa6G319710	no	unknow
Csa6G427970	no	unknow
Csa6G513580	no	unknow
Csa6G516640	no	unknow
Csa6G524000	no	unknow
Csa7G006250	no	unknow
Csa7G198310	no	unknow
Csa7G452020	no	unknow
CsaUNG008850	no	unknow
