# Supplementary material for: Identification of miRNA-Target Gene Pairs Responsive to Fusarium Wilt of Cucumber via an Integrated Analysis of miRNA and Transcriptome Profiles
Source: Biomolecules. 2021 Nov 2;11(11):1620. doi: 10.3390/biom11111620 (PMC8615934; doi:10.3390/biom11111620)
Supplement: Supplementary file 1 [file biomolecules-11-01620-s001.zip › biomolecules-1397183 supplementary/Additional file 3 Table S3. Functional characterization of miR6300 and miR319a and their target genes.xls]

## Sheet: Sheet1
MicroRNA name	Target Gene ID	Target Gene name	Gene function description
miR319a	Csa2G362470	JRL3	Jacalin-related lectin 3
miR319a	Csa6G128040	RMA1H1	E3 ubiquitin-protein ligase
miR319a	Csa7G198310	CYP94A2	Cytochrome P450
miR6300	Csa1G009680	TCP14	Transcription factor, TCP
miR6300	Csa1G024150	BEE1	transcription factor BEE 3
miR6300	Csa2G298310	SAT5	Serine acetyltransferase
miR6300	Csa2G302130	PMI51	Pectinesterase
miR6300	Csa2G363570	RD19A	Cysteine proteinase
miR6300	Csa2G369040	DAHP1	DAHP synthetase
miR6300	Csa3G784390	ABCG22	ABC transporter G family member
miR6300	Csa4G048550	MDIS1	Receptor kinase
miR6300	Csa4G166920	PXC3	Receptor-like kinase
miR6300	Csa6G502010	Unknown	Unknown protein
miR6300	Csa7G312930	CPHSC70	MreB/Mbl protein
miR6300	Csa7G448000	ALAAT1	Aminotransferase
miR6300	Csa4G295440	Hsp 70	Hydantoinase/oxoprolinase
miR6300	Csa4G642480	PERK2	SPOC domain
miR6300	Csa5G197120	Unknown	Unknown protein
miR6300	Csa6G525450	FNR 1	NAD-binding oxidoreductase
miR6300	Csa7G029390	HMG1	Hydroxymethylglutaryl-CoA reductase
miR6300	Csa7G051430	ARC5	Dynamin-like protein ARC5
